# Supplementary material for: Short-Term Effect of Ozone Exposure on Small Airway Function in Adult Asthma Patients with PM2.5 Exacerbating the Effect
Source: Toxics. 2025 Apr 5;13(4):279. doi: 10.3390/toxics13040279 (PMC12031310; doi:10.3390/toxics13040279)
Supplement: Supplementary file 1 [file toxics-13-00279-s001.zip]

Archive with 1 entries (1 files):
- toxics-3553431-supplementary.pdf
